# Supplementary material for: Acute and Chronic High-Intensity Exercise Differentially Regulate the miRNA Biogenesis Pathway in Human Skeletal Muscle
Source: Genes (Basel). 2026 May 29;17(6):626. doi: 10.3390/genes17060626 (PMC13298448; doi:10.3390/genes17060626)
Supplement: Supplementary file 1 [file genes-17-00626-s001.zip]

Archive with 1 entries (1 files):
- genes-4296519-supplementary.pdf
